# Supplementary material for: ddRAD Sequencing Identifies Pesticide Resistance-Related Loci and Reveals New Insights into Genetic Structure of Bactericera cockerelli as a Plant Pathogen Vector
Source: Insects. 2022 Mar 4;13(3):257. doi: 10.3390/insects13030257 (PMC8950205; doi:10.3390/insects13030257)
Supplement: Supplementary file 1 [file insects-13-00257-s001.zip › Table S2.xlsx]

## Sheet: Sheet1
Table S2. Significant SNPs for association test.
The file is in a separate excel file.	POS	REF	ALT	Minor allele	Counts of minor allele in TX LRGV	counts of minor allele in the rest populations	A2(major_allele)	CHI-squre	P-value
CL_21904	25	A	G	G	12	0	A	96	1.149e-22
CL_21904	40	G	A	A	12	0	G	96	1.149e-22
CL_21904	127	A	G	G	12	0	A	96	1.149e-22
CL_21904	255	T	C	C	12	0	T	96	1.149e-22
CL_17046	12	C	T	T	12	1	C	87.56	8.174e-21
CL_17046	51	G	A	A	12	1	G	87.56	8.174e-21
CL_17046	62	G	C	C	12	1	G	87.56	8.174e-21
CL_17046	75	A	C	C	12	1	A	87.56	8.174e-21
CL_17046	119	A	G	G	12	1	A	87.56	8.174e-21
CL_17046	157	T	A	A	12	1	T	87.56	8.174e-21
CL_17046	229	A	G	G	12	1	A	87.56	8.174e-21
CL_73587	139	T	A	A	12	1	T	87.56	8.174e-21
CL_47937	37	T	C	C	11	0	T	86.96	1.105e-20
CL_1242	183	A	G	G	12	0	A	84	4.948e-20
CL_1242	203	G	A	A	12	0	G	84	4.948e-20
CL_3588	82	T	A	A	12	0	T	84	4.948e-20
CL_3992	234	G	T	T	12	0	G	84	4.948e-20
CL_5107	28	T	G	G	12	0	T	84	4.948e-20
CL_5528	12	T	C	C	12	0	T	84	4.948e-20
CL_5528	144	T	G	G	12	0	T	84	4.948e-20
CL_5588	35	G	A	A	12	0	G	84	4.948e-20
CL_10878	51	T	C	C	12	0	T	84	4.948e-20
CL_11312	175	A	T	T	12	0	A	84	4.948e-20
CL_12552	80	T	C	C	12	0	T	84	4.948e-20
CL_14440	222	A	G	G	12	0	A	84	4.948e-20
CL_17046	131	A	G	G	12	0	A	84	4.948e-20
CL_17046	159	G	A	A	12	0	G	84	4.948e-20
CL_17046	172	G	A	A	12	0	G	84	4.948e-20
CL_17046	227	A	G	G	12	0	A	84	4.948e-20
CL_20164	104	A	G	G	12	0	A	84	4.948e-20
CL_24545	83	C	T	T	12	0	C	84	4.948e-20
CL_27124	116	T	G	G	12	0	T	84	4.948e-20
CL_28196	11	A	G	G	12	0	A	84	4.948e-20
CL_29644	22	G	C	C	12	0	G	84	4.948e-20
CL_39500	303	G	T	T	12	0	G	84	4.948e-20
CL_40926	265	C	T	T	12	0	C	84	4.948e-20
CL_42517	229	A	T	T	12	0	A	84	4.948e-20
CL_43399	147	G	C	C	12	0	G	84	4.948e-20
CL_47704	43	C	T	T	12	0	C	84	4.948e-20
CL_47951	16	T	C	C	12	0	T	84	4.948e-20
CL_47951	46	T	A	A	12	0	T	84	4.948e-20
CL_47951	53	G	A	A	12	0	G	84	4.948e-20
CL_47951	207	C	A	A	12	0	C	84	4.948e-20
CL_47951	222	A	G	G	12	0	A	84	4.948e-20
CL_47951	279	G	A	A	12	0	G	84	4.948e-20
CL_47951	290	G	A	A	12	0	G	84	4.948e-20
CL_47951	297	C	T	T	12	0	C	84	4.948e-20
CL_51564	172	C	G	G	12	0	C	84	4.948e-20
CL_73688	36	C	T	T	12	0	C	84	4.948e-20
CL_73688	214	T	C	C	12	0	T	84	4.948e-20
CL_73688	248	T	A	A	12	0	T	84	4.948e-20
CL_73688	266	C	A	A	12	0	C	84	4.948e-20
CL_73688	315	T	A	A	12	0	T	84	4.948e-20
CL_3588	92	T	C	C	12	2	T	80.33	3.174e-19
CL_3588	139	G	C	C	12	2	G	80.33	3.174e-19
CL_49010	312	C	T	T	12	2	C	80.33	3.174e-19
CL_518	183	G	C	C	12	1	G	76.46	2.245e-18
CL_3077	32	C	A	A	12	1	C	76.46	2.245e-18
CL_11184	212	A	T	T	12	1	A	76.46	2.245e-18
CL_19907	179	G	T	T	12	1	G	76.46	2.245e-18
CL_21904	62	C	T	T	12	1	C	76.46	2.245e-18
CL_31348	166	G	A	A	12	1	G	76.46	2.245e-18
CL_1543	121	T	A	A	11	0	T	75.95	2.916e-18
CL_1543	184	C	G	G	11	0	C	75.95	2.916e-18
CL_1543	203	C	T	T	11	0	C	75.95	2.916e-18
CL_1543	204	C	T	T	11	0	C	75.95	2.916e-18
CL_1543	230	T	G	G	11	0	T	75.95	2.916e-18
CL_1543	241	A	G	G	11	0	A	75.95	2.916e-18
CL_4580	44	T	C	C	11	0	T	75.95	2.916e-18
CL_5130	143	A	G	G	11	0	A	75.95	2.916e-18
CL_10309	83	A	G	G	11	0	A	75.95	2.916e-18
CL_20805	238	T	C	C	11	0	T	75.95	2.916e-18
CL_22082	278	C	A	A	11	0	C	75.95	2.916e-18
CL_25415	84	T	C	C	11	0	T	75.95	2.916e-18
CL_29019	18	T	C	C	11	0	T	75.95	2.916e-18
CL_29019	170	T	C	C	11	0	T	75.95	2.916e-18
CL_53323	65	G	A	A	11	0	G	75.95	2.916e-18
CL_72688	36	T	C	C	11	0	T	75.95	2.916e-18
CL_3588	36	A	C	C	12	3	A	74.06	7.589e-18
CL_3588	104	C	A	A	12	3	C	74.06	7.589e-18
CL_11193	16	C	G	G	12	3	C	74.06	7.589e-18
CL_14440	193	T	A	A	12	3	T	74.06	7.589e-18
CL_14440	198	G	A	A	12	3	G	74.06	7.589e-18
CL_14440	202	A	C	C	12	3	A	74.06	7.589e-18
CL_14440	207	A	C	C	12	3	A	74.06	7.589e-18
CL_14440	250	G	A	A	12	3	G	74.06	7.589e-18
CL_59555	26	T	A	A	12	3	T	74.06	7.589e-18
CL_59555	46	A	T	T	12	3	A	74.06	7.589e-18
CL_70686	320	T	G	G	12	3	T	74.06	7.589e-18
CL_71429	82	A	G	G	12	3	A	74.06	7.589e-18
CL_309	176	T	C	C	12	0	T	72	2.152e-17
CL_445	400	C	G	G	12	0	C	72	2.152e-17
CL_1005	251	T	G	G	12	0	T	72	2.152e-17
CL_1005	254	A	T	T	12	0	A	72	2.152e-17
CL_1016	108	C	T	T	12	0	C	72	2.152e-17
CL_1091	45	T	G	G	12	0	T	72	2.152e-17
CL_1091	49	A	C	C	12	0	A	72	2.152e-17
CL_1248	248	A	G	G	12	0	A	72	2.152e-17
CL_1360	128	T	C	C	12	0	T	72	2.152e-17
CL_1386	20	T	C	C	12	0	T	72	2.152e-17
CL_1969	13	A	T	T	12	0	A	72	2.152e-17
CL_1969	41	A	C	C	12	0	A	72	2.152e-17
CL_1969	42	A	G	G	12	0	A	72	2.152e-17
CL_1969	43	A	T	T	12	0	A	72	2.152e-17
CL_1969	119	G	C	C	12	0	G	72	2.152e-17
CL_2619	114	G	C	C	12	0	G	72	2.152e-17
CL_2619	118	T	C	C	12	0	T	72	2.152e-17
CL_3357	23	G	A	A	12	0	G	72	2.152e-17
CL_3357	45	A	T	T	12	0	A	72	2.152e-17
CL_3589	149	C	T	T	12	0	C	72	2.152e-17
CL_3747	157	G	T	T	12	0	G	72	2.152e-17
CL_3747	159	C	T	T	12	0	C	72	2.152e-17
CL_3747	175	C	A	A	12	0	C	72	2.152e-17
CL_3747	182	C	T	T	12	0	C	72	2.152e-17
CL_3992	251	C	T	T	12	0	C	72	2.152e-17
CL_3992	253	A	G	G	12	0	A	72	2.152e-17
CL_3992	316	T	A	A	12	0	T	72	2.152e-17
CL_4293	114	G	A	A	12	0	G	72	2.152e-17
CL_4302	10	T	C	C	12	0	T	72	2.152e-17
CL_4302	92	A	T	T	12	0	A	72	2.152e-17
CL_4302	93	A	G	G	12	0	A	72	2.152e-17
CL_4302	94	T	A	A	12	0	T	72	2.152e-17
CL_4302	103	T	G	G	12	0	T	72	2.152e-17
CL_4302	138	A	T	T	12	0	A	72	2.152e-17
CL_4302	175	A	T	T	12	0	A	72	2.152e-17
CL_4302	209	G	T	T	12	0	G	72	2.152e-17
CL_4302	221	A	T	T	12	0	A	72	2.152e-17
CL_4302	238	A	T	T	12	0	A	72	2.152e-17
CL_4302	239	A	C	C	12	0	A	72	2.152e-17
CL_4302	250	G	C	C	12	0	G	72	2.152e-17
CL_4302	286	G	C	C	12	0	G	72	2.152e-17
CL_4433	256	C	A	A	12	0	C	72	2.152e-17
CL_4450	16	G	C	C	12	0	G	72	2.152e-17
CL_4450	217	C	T	T	12	0	C	72	2.152e-17
CL_4961	299	A	T	T	12	0	A	72	2.152e-17
CL_4961	310	C	T	T	12	0	C	72	2.152e-17
CL_5349	26	A	G	G	12	0	A	72	2.152e-17
CL_5550	206	A	T	T	12	0	A	72	2.152e-17
CL_5550	208	C	T	T	12	0	C	72	2.152e-17
CL_6671	105	G	A	A	12	0	G	72	2.152e-17
CL_6671	115	G	C	C	12	0	G	72	2.152e-17
CL_7262	135	A	T	T	12	0	A	72	2.152e-17
CL_7762	140	G	T	T	12	0	G	72	2.152e-17
CL_7879	65	G	A	A	12	0	G	72	2.152e-17
CL_8166	238	T	G	G	12	0	T	72	2.152e-17
CL_8166	239	T	C	C	12	0	T	72	2.152e-17
CL_8166	256	G	A	A	12	0	G	72	2.152e-17
CL_8229	279	A	T	T	12	0	A	72	2.152e-17
CL_9062	6	G	A	A	12	0	G	72	2.152e-17
CL_9250	14	T	A	A	12	0	T	72	2.152e-17
CL_9250	82	C	T	T	12	0	C	72	2.152e-17
CL_9250	110	C	T	T	12	0	C	72	2.152e-17
CL_9250	147	T	G	G	12	0	T	72	2.152e-17
CL_9938	189	T	C	C	12	0	T	72	2.152e-17
CL_10070	170	T	C	C	12	0	T	72	2.152e-17
CL_11312	147	A	G	G	12	0	A	72	2.152e-17
CL_11383	13	A	G	G	12	0	A	72	2.152e-17
CL_11383	20	T	A	A	12	0	T	72	2.152e-17
CL_11383	128	T	G	G	12	0	T	72	2.152e-17
CL_11383	134	A	G	G	12	0	A	72	2.152e-17
CL_11383	197	T	C	C	12	0	T	72	2.152e-17
CL_12428	30	T	G	G	12	0	T	72	2.152e-17
CL_12545	96	A	G	G	12	0	A	72	2.152e-17
CL_12545	183	A	G	G	12	0	A	72	2.152e-17
CL_13356	202	C	T	T	12	0	C	72	2.152e-17
CL_13356	264	A	G	G	12	0	A	72	2.152e-17
CL_13356	286	C	T	T	12	0	C	72	2.152e-17
CL_13587	182	A	C	C	12	0	A	72	2.152e-17
CL_13638	61	C	G	G	12	0	C	72	2.152e-17
CL_13638	91	C	T	T	12	0	C	72	2.152e-17
CL_13638	122	C	G	G	12	0	C	72	2.152e-17
CL_13638	144	C	T	T	12	0	C	72	2.152e-17
CL_14019	215	G	A	A	12	0	G	72	2.152e-17
CL_14547	92	A	G	G	12	0	A	72	2.152e-17
CL_14547	106	C	T	T	12	0	C	72	2.152e-17
CL_14547	108	T	G	G	12	0	T	72	2.152e-17
CL_14757	138	A	G	G	12	0	A	72	2.152e-17
CL_14793	262	A	G	G	12	0	A	72	2.152e-17
CL_14793	280	G	A	A	12	0	G	72	2.152e-17
CL_14793	307	G	A	A	12	0	G	72	2.152e-17
CL_16023	212	G	T	T	12	0	G	72	2.152e-17
CL_17113	246	T	G	G	12	0	T	72	2.152e-17
CL_17517	37	A	G	G	12	0	A	72	2.152e-17
CL_17517	54	C	T	T	12	0	C	72	2.152e-17
CL_17517	79	T	C	C	12	0	T	72	2.152e-17
CL_17517	128	T	C	C	12	0	T	72	2.152e-17
CL_17517	179	T	A	A	12	0	T	72	2.152e-17
CL_18249	301	C	G	G	12	0	C	72	2.152e-17
CL_18449	143	G	A	A	12	0	G	72	2.152e-17
CL_19702	77	T	A	A	12	0	T	72	2.152e-17
CL_19702	137	A	G	G	12	0	A	72	2.152e-17
CL_19702	178	C	G	G	12	0	C	72	2.152e-17
CL_20683	111	C	A	A	12	0	C	72	2.152e-17
CL_20683	186	T	G	G	12	0	T	72	2.152e-17
CL_20683	238	A	T	T	12	0	A	72	2.152e-17
CL_20692	38	A	T	T	12	0	A	72	2.152e-17
CL_20692	73	C	T	T	12	0	C	72	2.152e-17
CL_20692	101	C	T	T	12	0	C	72	2.152e-17
CL_20692	123	A	C	C	12	0	A	72	2.152e-17
CL_20692	215	G	T	T	12	0	G	72	2.152e-17
CL_22687	68	C	T	T	12	0	C	72	2.152e-17
CL_24463	240	T	C	C	12	0	T	72	2.152e-17
CL_28599	55	T	A	A	12	0	T	72	2.152e-17
CL_28618	130	T	C	C	12	0	T	72	2.152e-17
CL_28710	294	G	T	T	12	0	G	72	2.152e-17
CL_28710	303	G	C	C	12	0	G	72	2.152e-17
CL_29056	106	G	C	C	12	0	G	72	2.152e-17
CL_29177	50	G	C	C	12	0	G	72	2.152e-17
CL_29177	109	T	A	A	12	0	T	72	2.152e-17
CL_29644	248	T	C	C	12	0	T	72	2.152e-17
CL_29918	147	T	G	G	12	0	T	72	2.152e-17
CL_31138	82	T	C	C	12	0	T	72	2.152e-17
CL_31138	109	C	T	T	12	0	C	72	2.152e-17
CL_31957	168	C	A	A	12	0	C	72	2.152e-17
CL_32636	18	C	G	G	12	0	C	72	2.152e-17
CL_32636	25	G	C	C	12	0	G	72	2.152e-17
CL_32636	121	C	A	A	12	0	C	72	2.152e-17
CL_33670	49	A	T	T	12	0	A	72	2.152e-17
CL_35763	46	A	T	T	12	0	A	72	2.152e-17
CL_38756	13	C	T	T	12	0	C	72	2.152e-17
CL_38756	49	T	A	A	12	0	T	72	2.152e-17
CL_38756	60	A	G	G	12	0	A	72	2.152e-17
CL_38902	133	G	A	A	12	0	G	72	2.152e-17
CL_38902	192	G	T	T	12	0	G	72	2.152e-17
CL_38902	299	G	A	A	12	0	G	72	2.152e-17
CL_39608	281	G	C	C	12	0	G	72	2.152e-17
CL_39922	144	T	C	C	12	0	T	72	2.152e-17
CL_40640	244	C	A	A	12	0	C	72	2.152e-17
CL_40771	173	C	T	T	12	0	C	72	2.152e-17
CL_40926	288	G	T	T	12	0	G	72	2.152e-17
CL_41295	235	C	T	T	12	0	C	72	2.152e-17
CL_42517	201	C	T	T	12	0	C	72	2.152e-17
CL_42517	225	T	G	G	12	0	T	72	2.152e-17
CL_42517	231	G	A	A	12	0	G	72	2.152e-17
CL_43445	18	C	T	T	12	0	C	72	2.152e-17
CL_43639	185	G	A	A	12	0	G	72	2.152e-17
CL_43639	193	A	T	T	12	0	A	72	2.152e-17
CL_43680	191	C	T	T	12	0	C	72	2.152e-17
CL_44265	78	C	T	T	12	0	C	72	2.152e-17
CL_44265	210	G	A	A	12	0	G	72	2.152e-17
CL_44771	289	G	A	A	12	0	G	72	2.152e-17
CL_45246	41	G	T	T	12	0	G	72	2.152e-17
CL_47548	113	A	T	T	12	0	A	72	2.152e-17
CL_47951	36	C	A	A	12	0	C	72	2.152e-17
CL_47951	39	G	T	T	12	0	G	72	2.152e-17
CL_47951	41	T	A	A	12	0	T	72	2.152e-17
CL_47951	42	T	A	A	12	0	T	72	2.152e-17
CL_47951	43	T	A	A	12	0	T	72	2.152e-17
CL_47951	44	C	A	A	12	0	C	72	2.152e-17
CL_47951	45	T	A	A	12	0	T	72	2.152e-17
CL_47951	170	C	G	G	12	0	C	72	2.152e-17
CL_47951	287	T	G	G	12	0	T	72	2.152e-17
CL_49070	9	G	A	A	12	0	G	72	2.152e-17
CL_49380	40	T	C	C	12	0	T	72	2.152e-17
CL_49380	70	C	G	G	12	0	C	72	2.152e-17
CL_49380	94	A	G	G	12	0	A	72	2.152e-17
CL_49380	118	G	A	A	12	0	G	72	2.152e-17
CL_49510	24	A	G	G	12	0	A	72	2.152e-17
CL_49510	108	T	C	C	12	0	T	72	2.152e-17
CL_49510	193	G	C	C	12	0	G	72	2.152e-17
CL_49510	194	T	C	C	12	0	T	72	2.152e-17
CL_49510	235	T	C	C	12	0	T	72	2.152e-17
CL_49510	240	A	C	C	12	0	A	72	2.152e-17
CL_49510	277	G	A	A	12	0	G	72	2.152e-17
CL_49799	47	C	G	G	12	0	C	72	2.152e-17
CL_49799	138	C	A	A	12	0	C	72	2.152e-17
CL_49977	168	A	G	G	12	0	A	72	2.152e-17
CL_49977	259	A	G	G	12	0	A	72	2.152e-17
CL_51462	80	G	A	A	12	0	G	72	2.152e-17
CL_51564	90	A	G	G	12	0	A	72	2.152e-17
CL_51564	95	C	T	T	12	0	C	72	2.152e-17
CL_51785	75	T	C	C	12	0	T	72	2.152e-17
CL_51785	131	T	C	C	12	0	T	72	2.152e-17
CL_51785	218	C	A	A	12	0	C	72	2.152e-17
CL_52599	265	A	T	T	12	0	A	72	2.152e-17
CL_52599	299	A	G	G	12	0	A	72	2.152e-17
CL_52606	146	G	A	A	12	0	G	72	2.152e-17
CL_56013	180	C	T	T	12	0	C	72	2.152e-17
CL_56342	170	A	C	C	12	0	A	72	2.152e-17
CL_56585	127	T	A	A	12	0	T	72	2.152e-17
CL_57102	268	C	T	T	12	0	C	72	2.152e-17
CL_57538	147	C	T	T	12	0	C	72	2.152e-17
CL_58510	122	G	A	A	12	0	G	72	2.152e-17
CL_58679	370	A	G	G	12	0	A	72	2.152e-17
CL_58833	174	A	C	C	12	0	A	72	2.152e-17
CL_59571	168	C	T	T	12	0	C	72	2.152e-17
CL_60133	102	T	A	A	12	0	T	72	2.152e-17
CL_60133	104	C	A	A	12	0	C	72	2.152e-17
CL_62634	92	A	T	T	12	0	A	72	2.152e-17
CL_63277	11	G	A	A	12	0	G	72	2.152e-17
CL_63507	6	A	C	C	12	0	A	72	2.152e-17
CL_63507	141	T	C	C	12	0	T	72	2.152e-17
CL_63657	114	G	A	A	12	0	G	72	2.152e-17
CL_64088	104	A	G	G	12	0	A	72	2.152e-17
CL_64088	140	C	A	A	12	0	C	72	2.152e-17
CL_64088	164	C	G	G	12	0	C	72	2.152e-17
CL_64401	174	A	T	T	12	0	A	72	2.152e-17
CL_64401	194	A	G	G	12	0	A	72	2.152e-17
CL_64401	281	C	T	T	12	0	C	72	2.152e-17
CL_64401	287	T	A	A	12	0	T	72	2.152e-17
CL_64627	259	C	T	T	12	0	C	72	2.152e-17
CL_70106	259	T	A	A	12	0	T	72	2.152e-17
CL_70106	279	C	T	T	12	0	C	72	2.152e-17
CL_70106	285	G	C	C	12	0	G	72	2.152e-17
CL_70106	292	C	T	T	12	0	C	72	2.152e-17
CL_70740	236	A	T	T	12	0	A	72	2.152e-17
CL_71607	45	T	C	C	12	0	T	72	2.152e-17
CL_71607	108	T	C	C	12	0	T	72	2.152e-17
CL_71607	135	T	A	A	12	0	T	72	2.152e-17
CL_72036	212	G	A	A	12	0	G	72	2.152e-17
CL_72068	42	G	A	A	12	0	G	72	2.152e-17
CL_72967	71	C	T	T	12	0	C	72	2.152e-17
CL_112578	276	T	A	A	12	0	T	72	2.152e-17
CL_112578	305	C	T	T	12	0	C	72	2.152e-17
CL_116564	220	G	C	C	12	0	G	72	2.152e-17
CL_116564	222	C	A	A	12	0	C	72	2.152e-17
CL_126487	40	G	C	C	12	0	G	72	2.152e-17
CL_133574	65	G	T	T	12	0	G	72	2.152e-17
CL_133574	121	A	T	T	12	0	A	72	2.152e-17
CL_136803	8	C	A	A	12	0	C	72	2.152e-17
CL_136803	92	C	T	T	12	0	C	72	2.152e-17
CL_136803	106	G	A	A	12	0	G	72	2.152e-17
CL_136803	274	C	T	T	12	0	C	72	2.152e-17
CL_2598	334	C	T	T	12	2	C	70	5.93e-17
CL_54065	115	A	T	T	12	2	A	70	5.93e-17
CL_54065	138	C	T	T	12	2	C	70	5.93e-17
CL_54065	206	T	C	C	12	2	T	70	5.93e-17
CL_54065	208	A	C	C	12	2	A	70	5.93e-17
CL_59089	162	C	T	T	12	2	C	70	5.93e-17
CL_67331	30	C	G	G	12	2	C	70	5.93e-17
CL_67331	81	T	C	C	12	2	T	70	5.93e-17
CL_67331	120	A	G	G	12	2	A	70	5.93e-17
CL_71429	305	C	G	G	12	2	C	70	5.93e-17
CL_518	86	G	C	C	11	1	G	68.46	1.294e-16
CL_518	104	A	T	T	11	1	A	68.46	1.294e-16
CL_518	123	T	C	C	11	1	T	68.46	1.294e-16
CL_15585	72	A	G	G	11	1	A	68.46	1.294e-16
CL_20805	222	A	C	C	11	1	A	68.46	1.294e-16
CL_4398	45	G	A	A	10	0	G	68.11	1.548e-16
CL_8965	82	C	T	T	10	0	C	68.11	1.548e-16
CL_22345	26	A	T	T	10	0	A	68.11	1.548e-16
CL_22345	135	G	T	T	10	0	G	68.11	1.548e-16
CL_27903	19	A	T	T	10	0	A	68.11	1.548e-16
CL_27903	80	T	C	C	10	0	T	68.11	1.548e-16
CL_27903	184	T	A	A	10	0	T	68.11	1.548e-16
CL_43299	37	T	A	A	10	0	T	68.11	1.548e-16
CL_56857	106	T	C	C	10	0	T	68.11	1.548e-16
CL_59191	43	C	T	T	10	0	C	68.11	1.548e-16
CL_59191	58	T	C	C	10	0	T	68.11	1.548e-16
CL_63565	149	G	A	A	10	0	G	68.11	1.548e-16
CL_135698	236	T	A	A	10	0	T	68.11	1.548e-16
CL_49559	131	G	A	A	11	3	G	65.42	6.059e-16
CL_1207	180	G	A	A	12	1	G	65.35	6.259e-16
CL_2001	230	A	G	G	12	1	A	65.35	6.259e-16
CL_3357	71	T	G	G	12	1	T	65.35	6.259e-16
CL_3543	98	A	T	T	12	1	A	65.35	6.259e-16
CL_9321	170	C	T	T	12	1	C	65.35	6.259e-16
CL_9321	173	G	A	A	12	1	G	65.35	6.259e-16
CL_14793	264	T	C	C	12	1	T	65.35	6.259e-16
CL_20106	177	C	G	G	12	1	C	65.35	6.259e-16
CL_20494	193	G	A	A	12	1	G	65.35	6.259e-16
CL_28710	280	T	G	G	12	1	T	65.35	6.259e-16
CL_33216	263	C	T	T	12	1	C	65.35	6.259e-16
CL_41166	93	G	C	C	12	1	G	65.35	6.259e-16
CL_42182	45	C	T	T	12	1	C	65.35	6.259e-16
CL_42182	76	C	T	T	12	1	C	65.35	6.259e-16
CL_42182	128	G	A	A	12	1	G	65.35	6.259e-16
CL_42551	104	T	C	C	12	1	T	65.35	6.259e-16
CL_47393	134	G	C	C	12	1	G	65.35	6.259e-16
CL_50300	34	T	G	G	12	1	T	65.35	6.259e-16
CL_50300	105	A	T	T	12	1	A	65.35	6.259e-16
CL_50300	133	C	T	T	12	1	C	65.35	6.259e-16
CL_50300	169	T	G	G	12	1	T	65.35	6.259e-16
CL_51651	157	C	A	A	12	1	C	65.35	6.259e-16
CL_60403	299	G	C	C	12	1	G	65.35	6.259e-16
CL_2391	2	T	C	C	11	0	T	64.92	7.808e-16
CL_2391	82	C	G	G	11	0	C	64.92	7.808e-16
CL_2538	138	C	T	T	11	0	C	64.92	7.808e-16
CL_2538	276	T	C	C	11	0	T	64.92	7.808e-16
CL_4797	48	C	G	G	11	0	C	64.92	7.808e-16
CL_13010	114	T	G	G	11	0	T	64.92	7.808e-16
CL_13275	44	T	C	C	11	0	T	64.92	7.808e-16
CL_13275	51	G	A	A	11	0	G	64.92	7.808e-16
CL_13275	92	C	T	T	11	0	C	64.92	7.808e-16
CL_13275	150	A	T	T	11	0	A	64.92	7.808e-16
CL_13275	246	G	A	A	11	0	G	64.92	7.808e-16
CL_20176	74	A	C	C	11	0	A	64.92	7.808e-16
CL_21791	305	G	C	C	11	0	G	64.92	7.808e-16
CL_25415	234	A	G	G	11	0	A	64.92	7.808e-16
CL_27026	218	G	C	C	11	0	G	64.92	7.808e-16
CL_28461	313	G	A	A	11	0	G	64.92	7.808e-16
CL_29019	196	T	C	C	11	0	T	64.92	7.808e-16
CL_29459	67	A	G	G	11	0	A	64.92	7.808e-16
CL_39101	184	T	G	G	11	0	T	64.92	7.808e-16
CL_39101	215	A	G	G	11	0	A	64.92	7.808e-16
CL_39101	232	T	C	C	11	0	T	64.92	7.808e-16
CL_47606	7	C	G	G	11	0	C	64.92	7.808e-16
CL_47606	54	G	C	C	11	0	G	64.92	7.808e-16
CL_47606	85	G	A	A	11	0	G	64.92	7.808e-16
CL_47606	202	T	A	A	11	0	T	64.92	7.808e-16
CL_47606	233	C	T	T	11	0	C	64.92	7.808e-16
CL_48904	196	A	G	G	11	0	A	64.92	7.808e-16
CL_49136	281	C	G	G	11	0	C	64.92	7.808e-16
CL_56123	144	A	G	G	11	0	A	64.92	7.808e-16
CL_56123	212	C	T	T	11	0	C	64.92	7.808e-16
CL_57538	250	T	A	A	11	0	T	64.92	7.808e-16
CL_60133	97	A	T	T	11	0	A	64.92	7.808e-16
CL_66894	48	T	A	A	11	0	T	64.92	7.808e-16
CL_71659	155	G	A	A	11	0	G	64.92	7.808e-16
CL_91438	27	A	T	T	11	0	A	64.92	7.808e-16
CL_4976	308	C	T	T	12	3	C	64.4	1.016e-15
CL_4976	314	C	T	T	12	3	C	64.4	1.016e-15
CL_11193	151	G	A	A	12	3	G	64.4	1.016e-15
CL_11193	162	A	C	C	12	3	A	64.4	1.016e-15
CL_11193	169	A	T	T	12	3	A	64.4	1.016e-15
CL_11193	194	T	C	C	12	3	T	64.4	1.016e-15
CL_39314	26	A	C	C	12	3	A	64.4	1.016e-15
CL_69119	62	A	C	C	12	3	A	64.4	1.016e-15
CL_70686	394	G	A	A	12	3	G	64.4	1.016e-15
CL_70974	191	G	A	A	12	3	G	64.4	1.016e-15
CL_21904	56	T	C	C	12	5	T	63.73	1.426e-15
CL_49682	66	A	G	G	12	5	A	63.73	1.426e-15
CL_63565	176	T	A	A	10	2	T	62.91	2.162e-15
CL_68519	39	A	T	T	11	2	A	62.13	3.219e-15
CL_29546	139	G	A	A	10	1	G	60.69	6.681e-15
CL_4435	252	G	A	A	9	0	G	60.48	7.433e-15
CL_52588	101	T	C	C	9	0	T	60.48	7.433e-15
CL_59191	191	G	A	A	9	0	G	60.48	7.433e-15
CL_59191	203	G	C	C	9	0	G	60.48	7.433e-15
